# Supplementary material for: The Potential Role of an Aberrant Mucosal Immune Response to SARS-CoV-2 in the Pathogenesis of IgA Nephropathy
Source: Pathogens. 2021 Jul 12;10(7):881. doi: 10.3390/pathogens10070881 (PMC8308514; doi:10.3390/pathogens10070881)
Supplement: Supplementary file 1 [file pathogens-10-00881-s001.zip]

Archive with 1 entries (1 files):
- pathogens-1227422-supplementary.pdf
